# Supplementary material for: OTUB1 triggers lung cancer development by inhibiting RAS monoubiquitination
Source: EMBO Mol Med. 2016 Feb 8;8(3):288–303. doi: 10.15252/emmm.201505972 (PMC4772950; doi:10.15252/emmm.201505972)
Supplement: Supplementary file 3 — Source Data for Expanded View and Appendix [file EMMM-8-288-s003.zip]

Archive with 5 entries (4 files):
- Source_Data_for_Expanded_View_and_Appendix_figures/
- Source_Data_for_Expanded_View_and_Appendix_figures/.DS_Store
- Source_Data_for_Expanded_View_and_Appendix_figures/Sourc_data_for_Appendix_Figures_S2.pdf
- Source_Data_for_Expanded_View_and_Appendix_figures/Source_data_for_Appendix_Figure_S3.pdf
- Source_Data_for_Expanded_View_and_Appendix_figures/Source_data_for_EV_Figure_2.pdf
